# Supplementary material for: Bioactive Polymeric Nanoparticles for Periodontal Therapy
Source: PLoS One. 2016 Nov 7;11(11):e0166217. doi: 10.1371/journal.pone.0166217 (PMC5098795; doi:10.1371/journal.pone.0166217)
Supplement: S1 File — (XLSX) [file pone.0166217.s001.xlsx]

## Sheet: Hoja2
					µg Ca/mg NPs		Mean	SD	Statistics	√ n	error (t*s/√3)
Concentración inicial de Calcio pH=8.5 (mg/L)				R1	R2	R3
90				0.415	0.38	0.49	0.428333	0.0561991	2.92	1.73205	0.0947439
40				1.005	0.92	0.96	0.961667	0.0425245	2.92	1.73205	0.0716905
10				0.379	0.4	0.372	0.383667	0.0145717	2.92	1.73205	0.0245658
1				0.1755	0.165	0.178	0.172833	0.00689807	2.92	1.73205	0.0116292
					µg Ca/mg NPs
Concentration inicial Calcio pH=6.5 (mg/L)				R1	R2	R3	Mean	SD	Statistics	√n	error (t*s/√3)
90				0.79	0.762	0.821	0.791	0.0295127	2.92	1.73205	0.0497544
40				0.99	0.903	0.893	0.928667	0.053351	2.92	1.73205	0.0899425
10				0.5195	0.49	0.53	0.513167	0.0207385	2.92	1.73205	0.0349622
1				0.1685	0.153	0.173	0.164833	0.0104921	2.92	1.73205	0.0176882
					µg Zn/mg NPs
Concentración inicial de Zn pH=8.5 (mg/L)				R1	R2	R3	Mean	SD	Statistics	√n	error (t*s/√3)
90				1.49	1.5	1.38	1.45667	0.0665833	2.92	1.73205	0.11225
40				1.83	1.75	1.79	1.79	0.04	2.92	1.73205	0.0674345
10				0.4555	0.442	0.373	0.4235	0.0442521	2.92	1.73205	0.074603
1				0	0	0	0	0	2.92	1.73205	0
					µg Zn/mg NPs
Concentración inicial de Zn pH=6.5 (mg/L)				R1	R2	R3	Mean	SD	Statistics	√n	error (t*s/√3)
90				2.12	1.98	2.14	2.08	0.087178	2.92	1.73205	0.14697
40				2.18	2.17	2.09	2.14667	0.0493288	2.92	1.73205	0.0831616
10				0.8995	0.895	0.96	0.918167	0.0362985	2.92	1.73205	0.0611943
1				0	0	0	0	0	2.92	1.73205	0
