# Supplementary material for: Bioactive Polymeric Nanoparticles for Periodontal Therapy
Source: PLoS One. 2016 Nov 7;11(11):e0166217. doi: 10.1371/journal.pone.0166217 (PMC5098795; doi:10.1371/journal.pone.0166217)
Supplement: S2 File — (XLSX) [file pone.0166217.s002.xlsx]

## Sheet: Hoja1
		NORM-ADN_mean	NORM-ADN_SD	NORM-LDH_mean	NORM-LDH_SD	NORM-L/D_mean	NORM-L/D_SD
CTR+	CTR+	0	0.3	0	1.9	100	0.6
CTR-TRIT	CTR-TRIT	100	1.4	100	2.6	0	0
NP	1 -	1.4	0.3	24	1	93.7	3
NP	10 -	2.1	0.2	25.4	2.1	93.9	0.6
NP	50 -	4.1	0.5	27.5	3.1	93.7	6.9
NP	100 -	8.7	1.2	27.6	2.6	92.4	1.6
NP-Ca	1 -	1.3	0.6	23.2	6.4	95	3.6
NP-Ca	10 -	1.9	0.3	27.3	4.4	92.4	2.6
NP-Ca	50 -	4.6	1.4	23.2	13	98.1	0.1
NP-Ca	100 -	7.1	0.9	25.4	5.8	86	4.3
NP-Zn	1 -	0.9	0.2	27	3.6	96.3	4
NP-Zn	10 -	2.3	1	18.7	10.3	97.2	1.8
NP-Zn	50 -	4.1	0.5	22.8	3.8	94.9	1.3
NP-Zn	100 -	6.7	1.1	22.7	5	86.1	4.7
